# Supplementary material for: Non-genetic neuromodulation with graphene optoelectronic actuators for disease models, stem cell maturation, and biohybrid robotics
Source: Nat Commun. 2025 Aug 20;16:7499. doi: 10.1038/s41467-025-62637-6 (PMC12368249; doi:10.1038/s41467-025-62637-6)
Supplement: Supplementary file 9 — Source Data [file 41467_2025_62637_MOESM9_ESM.xlsx]

## Sheet: Fig. 1c
1.4396
0.7018
5.98415
3.36785
2.62345
2.06155
2.86575
1.98115
2.10535
1.8527
1.0259
1.55565
1.38295
1.5403
0.68515
0.5375
0.56395
0.97665
0.22425
0.418
0.418
0.4972
0.37785
0.45765
0.56
0.4007
0.21665
0.21665
0.42165
0.58925
0.57055
0.41165
0.8513
0.7753
0.67185
1.22395
0.84325
1.0467
0.8182
0.39615
0.4362
0.6247
1.86385
0.41165
0.7967
0.3206
0.4859
0.4714
0.55025
0.9778
1.23885
1.8533
2.0511
0.6247
0.418
0.27485
0.2357
0.34195
0.54595
0.2848
0.32015
0.5385
0.55405
0.77815
0.3563
0.359
0.4503
2.255
1.717
3.1667
2.33175
0.2838
0.4902
0.86105
0.96895
0.33
1.28375
2.55265
0.896
0.5014
0.63465
0.36895
0.3064
0.6379
0.5367
0.75
0.78335
0.77315
0.36665
0.6502
0.47435
1.08075
1.22315
0.80175
1.28335
2.36815
1.2659
1.02335
1.0977
0.61485
0.6169
1.6834
1.83525
1.5334
1.3372
1.18335
0.7211
1.13775
0.3432
0.37785
0.22425
0.22425
1.0869
0.75755
0.52705
1.1927
1.2021
1.2549
0.28335
0.3436
0.7981
0.2461
0.9263
0.7897
2.9614
1.80495
0.45
0.81395
0.61465
1.31245
0.4249
0.7002
0.3171
0.52625
0.53335
0.2877
0.3504
0.88255
0.31315
0.6568
0.40345
0.6938
0.8141
0.43235
0.23865
0.86425
0.6534
0.49555
1.45535
0.93465
0.8732
0.6227
0.66955
1.05685
2.1567
1.35205
2.256
0.51125
1.08985
0.2014
0.23155
0.15365
0.63175
0.16995
0.3219
0.51695
0.9124
0.4767
0.47435
1.0183
0.61025
0.68635
0.57855
0.9645
0.68355
0.3659
0.65605
0.84345
0.68675
0.74905
0.40995
0.30595
0.6568
0.37785
0.9341
0.37455
0.3206
0.9171
0.5735
1.4644
0.54495
0.86475
0.24775
1.62925
0.54085
0.335
0.59185
0.3837
0.53335
1.22395
1.5015
0.9098
0.7244
1.2321
0.4308
0.37785
0.7433
1.24375
0.62405
1.15565
0.37455
0.7073
0.5044
0.51745
0.55405
0.7341
0.55025
1.0367
0.96205
0.1951
0.6866
1.1168
0.49045
0.85585
0.38765
1.1402
0.8783
0.75515
1.416
0.29485
0.3073
0.6403
0.5315
0.44875
0.3206
0.33745
0.3804
0.41665
0.79755
1.0512
0.49245
0.56395
0.82075
0.5754
0.8513
0.20615
0.7159
0.40275
0.70965
0.8153
0.6978
0.38765
0.4069
0.56885
0.9513
0.7632
1.60865
0.56665
0.7401
0.73335
0.56225
1.40485
1.607
0.45275
0.3682
1.13445
0.8393
1.07715
1.17425
1.17425
1.0699
0.96795
1.25895
0.4031
1.17095
1.00055
0.88585
1.1559
0.5375
0.45125
0.8662
0.6353
0.3891
0.174
0.15365
0.9812
0.4
0.7126
0.4031
0.75075
0.165
1.5672
1.70695
1.03815
1.6784
0.5207
0.66165
0.26665
0.61035
0.8117
0.33335
0.72895
1.16665
0.45975
0.17715
0.1841
0.2108
0.42065
0.5014
0.35355
0.28675
0.28675
0.36555
0.3436
0.26875
0.6708
1.445
0.37005
0.43365
0.20615
6.15165
2.0146
2.6673
2.7843
1.9802
3.16995
1.45095
2.60255
1.9917
2.87295
2.18955
2.53105
1.6698
3.38155
2.1807
1.6089
2.9926
1.76535
1.32755
2.66375
4.0242
2.5569
1.6486
1.6406
1.91
0.99625
0.862
1.7415
0.7273
0.6812
1.60805
1.191
0.62325
0.3735
0.6301
0.54075
1.2892
2.17505
1.7989
2.0647
1.27415
0.9728
0.309
0.469
0.8431
2.409
1.191
1.4131
1.55255
1.70665
2.146
1.0955
0.7889
0.8523
2.02945
0.2641
0.87065
0.5124
0.5085
1.1984
1.7046
1.0382
1.08095
0.31505
0.82155
0.64065
0.50685
0.8057
0.2865
0.55055
0.938
1.52415
0.9505
1.0382
0.81595
1.9484
1.4511
0.61195
0.88685
2.0878
1.01835
0.4775
1.15
1.212
2.08205
0.8189
1.75315
1.11225
1.00565
1.02595
0.27985
0.26205
0.1809
0.771
0.9508
1.5373
1.44465
0.91395
1.11565
1.21245
2.91535
0.71805
0.48695
1.0916
1.28735
1.3436
0.83385
1.0896
0.56355
0.7214
1.14085
0.5564
0.5864
0.44495
0.39375
0.7516
0.46325
0.9337
1.23825
1.17125
1.05485
0.53475
0.58595
0.99705
0.45505
0.5422
0.32755
0.9363
0.53275
0.88045
1.7931
0.6022
0.4045
1.15905
0.6733
0.98625
0.96755
1.27475
1.41365
0.74445
0.9508
1.11805
0.53325
0.67805
0.49135
0.6717
0.53475
4.26245
3.96085
2.21705
1.48565
1.36365
0.70445
1.7853
1.01835
0.69525
1.6347
1.50575
1.04255
0.45505
0.98625
0.6812
0.604
0.55055
1.0194
0.61325
0.64605
0.5
0.3226
0.8067
1.5752
0.55055
0.81595
0.6009
0.9045
0.302
0.1686
0.20715
0.3528
1.4295
0.95755
0.48695
0.2641
0.21355
0.71915
0.5143
1.0382
0.44735
0.25585
0.70445
1.98885
1.3072
0.69525
0.59055
0.44555
1.13115
0.5607
1.382
0.8598
1.0657
0.604
0.7889
1.2973
0.99465
0.3735
0.3713
0.20845
0.1853
0.3713
0.9914
1.5723
0.5525
1.52555
1.70995
1.3428
1.69655
1.6491
1.22235
3.5234
2.29495
1.08145
1.9247
2.25725
1.19055
0.6812
1.2657
0.739
1.37575
0.7647
0.6373
0.4425
0.61805
0.3855
0.2948
0.9522
1.7544
1.3876
1.0446
1.2948
1.2311
1.05155
1.06775
0.53325
0.3742
0.44495
1.2278
0.53725
1.0657
1.0566
1.00215
0.7607
1.38995
1.6923
0.52255
0.79215
0.88505
1.5567
1.81615
1.3404
2.17775
2.68785
2.76885
2.1969
0.91365
1.8579
0.80585
0.9163
0.82085
0.84215
0.9876
0.55975
0.90215
0.4586
0.8277
0.84215
0.4264
0.5011
0.68865
0.4982
0.3742
0.5607
1.1581
0.72695
0.54025
0.6733
0.4201
0.45685
0.38825
0.54075
0.5602
0.42755
0.5271
0.48695
1.0495
0.45585
0.452
0.5552
0.4289
0.59055
0.493
0.92765
0.45465
0.35355
0.38275
0.40465
0.5602
0.83705
1.1957
0.6322
0.52585
0.46755
0.4271
0.46845
2.8513
1.5658
1.06065
1.73885
0.8573
1.2775
0.9698
0.9698
0.99625
1.39475
0.3603
0.3292
1.30525
0.67625
0.469
1.2838
0.469
1.25375
1.14415
0.6258
1.39685
0.62325
1.5832
1.1004
0.9634
1.98885
2.5944
2.08925
2.07635
2.2926
0.93685
0.2462
0.64065
1.87715
1.4511
0.4425
0.9324
1.13495
1.56095
0.64065
1.12355
0.66245
1.3642
1.74765
2.3621
0.797
1.033
1.2276
0.86945
0.87895
0.49895
0.53275
0.72545
0.55055
2.01085
2.29355
1.1822
0.55095
1.1822
0.59055
0.9045
1.3013
1.1465
1.1084
1.0202
1.59685
0.608
0.90215
0.44495
0.7741
1.1957
2.16105
1.59145
2.26685
0.81955
1.63915
0.7361
1.4089
1.00565
1.3113
1.8326
1.9726
1.44595
0.8431
0.91865
1.7198
1.64305
1.06775
0.70445
0.9772
1.0889
1.63915
0.7889
2.19735
0.8
1.0505
3.3093
2.6157
0.36625
0.33165
0.342
0.4327
0.5143
1.2173
1.06095
1.3428
2.15545
0.64895
0.8814
3.1708
0.9772
0.61545
1.13115
0.6753
1.6786
2.4661
4.33135
1.4265
1.73735
2.07855
1.38605
0.95755
1.1502
1.3595
0.88505
0.65225
2.2817
1.6452
0.60265
0.3011
0.99625
0.73245
0.191
0.41045
0.8722
0.44495
1.12045
1.844
0.61675
0.78785
1.3541
2.7175
2.18085
1.041
1.78815
2.3294
1.4539
1.36875
0.8303
1.1004
1.7296
2.00055
0.5578
1.72105
1.00565
0.6812
0.4052
0.5491
0.90215
0.7587
1.65865
1.33305
0.90095
0.4401
0.44555
1.1831
0.73135
0.3799
0.33405
0.83545
1.49715
1.1004
1.01625
0.4957
0.45505
0.20975
0.19925
0.8617
1.0657
2.26385
0.5282
1.5399
1.7787
1.58335
2.3302
0.5846
1.30395
0.62925
1.75865
0.45625
1.4539
0.2789
0.55055
0.7273
0.65225
1.44075
0.9508
1.2842
1.1371
3.26665
1.18695
1.67745
1.3666
0.76715
0.68865
0.61195
0.44975
0.67805
1.80875
2.2718
0.83415
1.31885
0.95305
0.6733
0.5
0.33405
0.33405
0.77135
2.81335
2.814
0.48695
0.95975
0.56405
0.4124
0.82935
0.83545
1.0566
3.00225
0.6681
0.6322
0.89945
0.75445
1.1406
0.8225
1.3876
0.9125
0.7154
1.1602
1.5567
1.30635
0.34435
0.5127
0.51165
0.4169
0.71805
0.48695
0.3292
0.5846
2.4749
0.382
0.3226
0.7587
0.5127
0.469
1.1178
0.76715
0.80805
0.302
0.3735
0.37315
0.42265
0.9914
0.604
1.07875
1.07875
1.223
1.55465
1.0745
0.65225
2.4369
2.4369
0.32425
0.89105
1.6762
0.58595
0.51555
0.5607
0.2789
0.3834
0.44555
0.7865
0.45975
0.739
0.6681
1.1359
0.9116
0.8133
1.2278
0.90095
0.7875
1.02805
1.033
1.18105
0.76945
0.8057
1.2587
0.95895
1.0003
1.01705
0.37705
0.9508
0.36625
0.49515
0.25895
0.5101
0.7184
0.7889
0.811
1.0982
0.38825
0.7372
0.78785
0.6588
0.47525
0.2902
0.2701
0.4957
0.49895
0.39445
0.4908
0.7184
0.7056
0.2948
0.57905
0.50955
0.1483
0.5101
1.9298
1.65815
0.55975
0.70865
1.03505
1.5908
0.90095
1.45995
1.3484
1.55205
1.2389
1.8543
1.28795
1.68465
1.13875
1.40835
1.52325
1.74105
1.75115
4.0242
3.07535
1.4638
1.425
1.2756
1.0528
1.52415
2.3948
2.1774
1.0194
1.382
1.47315
2.12715
2.98355
1.52255
1.8216
1.40855
2.3122
1.84485
2.61285
1.3793
1.4146
1.4146
1.49265
1.6709
1.5493
1.44795
1.21265
3.0575
1.714
2.53995
2.949
1.29895
1.20535
1.2144
1.45095
0.9317
1.08295
1.18105
0.9775
1.09845
2.00605
1.2173
1.071
1.1822
0.6588
1.07475
0.82085
1.6491
0.4724
1.20375
1.17125
0.74155
1.94135
0.7987
1.11395
0.55055
1.2452
1.5141
1.58115
1.21245
1.4325
1.1101
0.6592
1.63075
0.93685
1.251
0.8682
0.7236
2.28415
1.13945
0.8027
0.5491
0.812
0.79765
1.27415
0.62925
0.64855
1.5677
1.6741
0.70025
0.72545
0.938
0.3958
0.87065
1.1033
1.0464
1.01545
1.3595
0.60135
1.223
0.41755
1.74885
0.8814
1.17215
0.65225
0.2789
0.6301
0.80405
1.2186
0.5607
0.469
1.01755
0.9764
0.8248
0.9337
1.2865
0.6733
0.52255
0.65265
0.65595
1.0112
0.7154
0.7875
0.6733
0.52255
0.608
0.2966
0.3931
0.4195
0.88505
0.7361
0.3528
0.2641
0.36625
0.5205

## Sheet: Fig. 1d
0.8475
0.8175
0.6775
0.435
0.46
0.8125
4.8675
0.0725
0.1925
1.7825
0.865
0.2875
1.2675
2.2975
1.3925
1.19
0.82
0.9475
1.0625
2.595
4.01
1.135
4.4875
1.075
0.6575
2.1675
3.09
0.6575
0.6625
5.8975
0.4575
0.515
3.19
1.225
2.2225
2.1325
0.7625
0.89
0.645
1.155
2.7975
1.615
1.3975
0.9375
1.3875
1.635
2.315
1.8575
1.35
1.1825
6.4275
1.4025
1.5675
2.48
0.78
1.3325
7.9575
1.1
2.6525
2.1525
1.1425
0.4925
1.155
0.9225
1.05
1.0125
0.705
2.305
2.6775
1.525
1.7025
3.1
4.2
4.2925
1.23
0.9275
2.2375
1.445
1.0625
0.81
0.7325
0.38
1.2075
1.4175
1.4725
0.6225
0.2875
1.0875
1.0525
1.6825
2.4275
2.4875
1.9
4.4675
1.465
4.0525
2.875
0.9025
0.62
0.2325
0.2225
0.58
2.77
0.2475
0.7975
0.9775
1.17
1.47
0.3775
0.51
0.95
1.5675
0.4625
0.31
3.0125
3.0075
1.64
1.9225
1.66
0.635
1.23
0.6675
0.95
0.445
1.565
0.77
0.8
0.5975
1.77
0.9625
1.53
2.09
0.96
2.8325
0.5625
0.87
0.34
0.5175
1.6875
0.9
0.87
0.8625
1.135
4.045
0.785
0.6475
0.4125
1.2325
1.07
0.575
0.93
0.74
0.8125
1.0375
0.1275
0.145
0.91
1.0775
0.3375
0.24
0.3625
0.5075
0.36
0.1725
3.7525
0.3825
0.4
0.43
0.79
1.75
0.6175
0.7
0.43
0.86
0.195
0.58
1.7975
1.685
1.4375
2.7525
3.8875
0.7725
0.26
0.55
1.885
1.505
2.935
1.97
1.76
2.22
1.585
0.7025
2.8475
0.4425
0.395
1.3625
0.2975
0.2925
0.525
1.095
1.285
1.7575
1.5125
1.11
1.305
0.9375
1.07
1.7625
1.1075
1.8325
1.38
1.235
1.2575
0.305
0.7375
1.1725
1.255
3.895
6.105
1.985
4.1925
0.1975
0.67
1.01
1.0775
1.4425
2.005
2.7725
1.8575
1.0175
0.43
0.1875
0.535
0.3325
1.6725
1.3625
1.1925
1.7675
1.9525
1.25
3.295
3.6875
1.285
2.1825
1.805
1.515
1.35
2.5175
3.425
2.055

## Sheet: Fig. 1h
Control	Graphene
95.5	85.7
81.3	92.8
76.2	96.3
89.9	90.5
69.5	91.6
71.8	93.1
95.4	88.2
84.7	96.7
93.3	87.9
68.4	97.4
78.6	93.9
85.9	95.1
88.1	94.3
97.5	91.5
90.2	84.8

## Sheet: Fig. 1j
Control	Graphene		Control	Graphene		Control	Graphene
-41	-33		78.7	50		4.1	2
-35	-46.2		71.6	88		3.1	5.8
-35.6	-51.6		70	91.3		2.4	2.9
-55.5	-47.6		79.3	94.8		0.5	7.5
-41	-57		97	84.1		5.5	6.1
-37.4	-60.2		57	83.5		2.4	6.6
-43.9	-37.8		81.8	64.7		0.5	4.9
-33.5	-53.1		73.9	99.5		4.3	0.5
-46.4	-45.8		77.5	97.7		1.1	0.8
	-51.5			104			1.2
	-38			73.2			2.1
	-43.3			76.3			1.2

## Sheet: Fig. 2a
Wavelength	Absorption
400	1.00172
400.5	1.00025
401	0.99902
401.5	0.99767
402	0.99645
402.5	0.99485
403	0.99314
403.5	0.99216
404	0.99118
404.5	0.98958
405	0.98787
405.5	0.98652
406	0.9848
406.5	0.98382
407	0.98297
407.5	0.98199
408	0.98113
408.5	0.98039
409	0.97941
409.5	0.97819
410	0.97757
410.5	0.97647
411	0.97549
411.5	0.97475
412	0.97341
412.5	0.97279
413	0.97194
413.5	0.97034
414	0.969
414.5	0.96777
415	0.96703
415.5	0.96593
416	0.96507
416.5	0.96471
417	0.96385
417.5	0.96287
418	0.96164
418.5	0.96029
419	0.95895
419.5	0.95784
420	0.95674
420.5	0.95588
421	0.95478
421.5	0.95417
422	0.95355
422.5	0.95233
423	0.95135
423.5	0.95061
424	0.94975
424.5	0.94939
425	0.94853
425.5	0.94767
426	0.94681
426.5	0.94583
427	0.9451
427.5	0.94436
428	0.94363
428.5	0.94301
429	0.9424
429.5	0.94203
430	0.94105
430.5	0.94044
431	0.93995
431.5	0.93909
432	0.93799
432.5	0.93713
433	0.93603
433.5	0.93517
434	0.93395
434.5	0.93321
435	0.93223
435.5	0.93162
436	0.93113
436.5	0.93064
437	0.92966
437.5	0.92892
438	0.9277
438.5	0.92684
439	0.92586
439.5	0.92512
440	0.9239
440.5	0.92292
441	0.9223
441.5	0.92194
442	0.92145
442.5	0.92083
443	0.9201
443.5	0.91924
444	0.91826
444.5	0.9174
445	0.91667
445.5	0.91556
446	0.9152
446.5	0.91446
447	0.91422
447.5	0.9136
448	0.9136
448.5	0.91262
449	0.91201
449.5	0.91103
450	0.91017
450.5	0.90944
451	0.90919
451.5	0.9087
452	0.90846
452.5	0.9087
453	0.90858
453.5	0.9076
454	0.90637
454.5	0.90478
455	0.90331
455.5	0.9027
456	0.9027
456.5	0.90196
457	0.90184
457.5	0.90184
458	0.90086
458.5	0.89988
459	0.89877
459.5	0.89767
460	0.89657
460.5	0.8962
461	0.89522
461.5	0.89375
462	0.89301
462.5	0.89265
463	0.89179
463.5	0.89154
464	0.89142
464.5	0.89167
465	0.89142
465.5	0.89142
466	0.89056
466.5	0.88922
467	0.88775
467.5	0.88713
468	0.88627
468.5	0.88517
469	0.88431
469.5	0.8837
470	0.88297
470.5	0.88297
471	0.88223
471.5	0.88113
472	0.88064
472.5	0.88039
473	0.88027
473.5	0.87941
474	0.87868
474.5	0.87806
475	0.87745
475.5	0.87659
476	0.87574
476.5	0.87488
477	0.87488
477.5	0.87475
478	0.87475
478.5	0.87463
479	0.8739
479.5	0.87328
480	0.87304
480.5	0.87243
481	0.87194
481.5	0.87132
482	0.87047
482.5	0.86949
483	0.86765
483.5	0.86642
484	0.86532
484.5	0.86446
485	0.86458
485.5	0.86422
486	0.86397
486.5	0.86397
487	0.86373
487.5	0.86311
488	0.86238
488.5	0.86225
489	0.86238
489.5	0.86189
490	0.86152
490.5	0.86078
491	0.86005
491.5	0.85956
492	0.85895
492.5	0.85846
493	0.85797
493.5	0.85772
494	0.85772
494.5	0.85699
495	0.85637
495.5	0.85588
496	0.85478
496.5	0.85355
497	0.85282
497.5	0.85245
498	0.85172
498.5	0.85147
499	0.85135
499.5	0.85123
500	0.85074
500.5	0.85037
501	0.85
501.5	0.84951
502	0.84902
502.5	0.84853
503	0.84755
503.5	0.84743
504	0.84755
504.5	0.8473
505	0.84596
505.5	0.84547
506	0.8451
506.5	0.84473
507	0.844
507.5	0.84314
508	0.84216
508.5	0.84179
509	0.8413
509.5	0.84105
510	0.84044
510.5	0.84032
511	0.84032
511.5	0.84032
512	0.83983
512.5	0.83946
513	0.8386
513.5	0.83799
514	0.83738
514.5	0.83713
515	0.83676
515.5	0.83738
516	0.83701
516.5	0.83652
517	0.83529
517.5	0.83493
518	0.83431
518.5	0.83407
519	0.8337
519.5	0.83309
520	0.83272
520.5	0.83248
521	0.83174
521.5	0.83113
522	0.83051
522.5	0.83015
523	0.83002
523.5	0.82978
524	0.82929
524.5	0.82831
525	0.82745
525.5	0.82721
526	0.82721
526.5	0.82733
527	0.82745
527.5	0.82745
528	0.82721
528.5	0.82659
529	0.82574
529.5	0.82463
530	0.8239
530.5	0.82402
531	0.82426
531.5	0.82414
532	0.82402
532.5	0.82377
533	0.82328
533.5	0.82243
534	0.82157
534.5	0.82071
535	0.82034
535.5	0.82034
536	0.81985
536.5	0.81924
537	0.819
537.5	0.819
538	0.81875
538.5	0.81789
539	0.81679
539.5	0.81581
540	0.81556
540.5	0.81532
541	0.8152
541.5	0.81556
542	0.81556
542.5	0.81581
543	0.81532
543.5	0.81434
544	0.81311
544.5	0.81238
545	0.81225
545.5	0.81201
546	0.81164
546.5	0.81164
547	0.81078
547.5	0.81005
548	0.80956
548.5	0.80931
549	0.80919
549.5	0.80956
550	0.80956
550.5	0.80919
551	0.80968
551.5	0.80907
552	0.80833
552.5	0.80784
553	0.80662
553.5	0.80576
554	0.80502
554.5	0.80404
555	0.80368
555.5	0.80306
556	0.80355
556.5	0.80282
557	0.80306
557.5	0.80319
558	0.80123
558.5	0.80086
559	0.80074
559.5	0.79988
560	0.79975
560.5	0.79963
561	0.79988
561.5	0.80049
562	0.80135
562.5	0.80159
563	0.80123
563.5	0.80098
564	0.80025
564.5	0.7989
565	0.79767
565.5	0.79694
566	0.79645
566.5	0.79694
567	0.7973
567.5	0.79767
568	0.79816
568.5	0.79743
569	0.79681
569.5	0.79534
570	0.79449
570.5	0.79375
571	0.79301
571.5	0.79301
572	0.79314
572.5	0.79363
573	0.79375
573.5	0.7935
574	0.79375
574.5	0.79265
575	0.79301
575.5	0.79265
576	0.7924
576.5	0.79216
577	0.79167
577.5	0.79081
578	0.78946
578.5	0.78873
579	0.78787
579.5	0.78701
580	0.78676
580.5	0.78664
581	0.7864
581.5	0.78615
582	0.78578
582.5	0.78493
583	0.78444
583.5	0.78444
584	0.78419
584.5	0.78395
585	0.78419
585.5	0.78493
586	0.78505
586.5	0.78505
587	0.78431
587.5	0.78382
588	0.78395
588.5	0.78382
589	0.78284
589.5	0.78199
590	0.78174
590.5	0.78211
591	0.78248
591.5	0.78186
592	0.78125
592.5	0.78088
593	0.78015
593.5	0.77892
594	0.77819
594.5	0.77721
595	0.77696
595.5	0.77721
596	0.77745
596.5	0.77721
597	0.77794
597.5	0.77831
598	0.77757
598.5	0.77696
599	0.77659
599.5	0.77647
600	0.7761
600.5	0.7761
601	0.77561
601.5	0.77549
602	0.77561
602.5	0.77561
603	0.77525
603.5	0.77439
604	0.77439
604.5	0.77439
605	0.77426
605.5	0.77414
606	0.77402
606.5	0.77316
607	0.77267
607.5	0.77267
608	0.77255
608.5	0.77169
609	0.77157
609.5	0.77096
610	0.7701
610.5	0.76998
611	0.76985
611.5	0.76961
612	0.76936
612.5	0.76949
613	0.76936
613.5	0.76936
614	0.7685
614.5	0.76765
615	0.76642
615.5	0.76556
616	0.76495
616.5	0.76471
617	0.76348
617.5	0.76262
618	0.76189
618.5	0.76201
619	0.76176
619.5	0.76164
620	0.76127
620.5	0.76103
621	0.76115
621.5	0.7614
622	0.7614
622.5	0.76103
623	0.76017
623.5	0.76042
624	0.76115
624.5	0.76164
625	0.76238
625.5	0.76225
626	0.76262
626.5	0.76287
627	0.76299
627.5	0.76152
628	0.75993
628.5	0.75919
629	0.75882
629.5	0.75858
630	0.75809
630.5	0.75711
631	0.75772
631.5	0.75833
632	0.75833
632.5	0.75772
633	0.75772
633.5	0.75833
634	0.75809
634.5	0.75809
635	0.75797
635.5	0.75748
636	0.75748
636.5	0.75711
637	0.75576
637.5	0.75515
638	0.75478
638.5	0.75478
639	0.75417
639.5	0.75331
640	0.75294
640.5	0.7527
641	0.75208
641.5	0.75159
642	0.75025
642.5	0.75074
643	0.7511
643.5	0.75184
644	0.75208
644.5	0.7511
645	0.75025
645.5	0.75049
646	0.75012
646.5	0.74939
647	0.7489
647.5	0.74914
648	0.74926
648.5	0.74939
649	0.74914
649.5	0.74877
650	0.74828
650.5	0.74816
651	0.74816
651.5	0.74792
652	0.74718
652.5	0.74694
653	0.74632
653.5	0.74571
654	0.74534
654.5	0.74485
655	0.7451
655.5	0.74596
656	0.74645
656.5	0.74706
657	0.74694
657.5	0.74669
658	0.74559
658.5	0.74424
659	0.74375
659.5	0.74314
660	0.74265
660.5	0.74363
661	0.74314
661.5	0.74289
662	0.74277
662.5	0.74154
663	0.74081
663.5	0.74032
664	0.74044
664.5	0.74056
665	0.74044
665.5	0.74007
666	0.73971
666.5	0.74056
667	0.74069
667.5	0.74032
668	0.7413
668.5	0.74154
669	0.74142
669.5	0.74118
670	0.74056
670.5	0.73946
671	0.7386
671.5	0.73824
672	0.73713
672.5	0.73603
673	0.73529
673.5	0.73419
674	0.73358
674.5	0.73309
675	0.73346
675.5	0.73382
676	0.73382
676.5	0.73382
677	0.73407
677.5	0.73395
678	0.73333
678.5	0.73284
679	0.73297
679.5	0.73284
680	0.73419
680.5	0.73456
681	0.73493
681.5	0.73395
682	0.73272
682.5	0.73113
683	0.72941
683.5	0.72819
684	0.72819
684.5	0.72892
685	0.72966
685.5	0.73027
686	0.73199
686.5	0.73321
687	0.7337
687.5	0.73358
688	0.73321
688.5	0.73235
689	0.73137
689.5	0.73002
690	0.72782
690.5	0.72696
691	0.72684
691.5	0.72757
692	0.72733
692.5	0.72782
693	0.72757
693.5	0.72794
694	0.72745
694.5	0.72733
695	0.72623
695.5	0.72623
696	0.72537
696.5	0.72586
697	0.72439
697.5	0.72488
698	0.72512
698.5	0.72574
699	0.72561
699.5	0.72525
700	0.72402
700.5	0.72341
701	0.72304
701.5	0.72243
702	0.72169
702.5	0.72194
703	0.72267
703.5	0.72316
704	0.72255
704.5	0.72243
705	0.72206
705.5	0.72206
706	0.72279
706.5	0.72267
707	0.72243
707.5	0.72181
708	0.72108
708.5	0.72034
709	0.71838
709.5	0.71728
710	0.71544
710.5	0.71458
711	0.71397
711.5	0.71434
712	0.71458
712.5	0.7152
713	0.71618
713.5	0.7174
714	0.71814
714.5	0.71949
715	0.71936
715.5	0.71949
716	0.71887
716.5	0.719
717	0.7185
717.5	0.71801
718	0.71667
718.5	0.71507
719	0.71483
719.5	0.71434
720	0.71397
720.5	0.71409
721	0.71324
721.5	0.71311
722	0.71299
722.5	0.71287
723	0.71262
723.5	0.71299
724	0.71385
724.5	0.71348
725	0.71373
725.5	0.71373
726	0.71275
726.5	0.71201
727	0.71078
727.5	0.71029
728	0.70993
728.5	0.70993
729	0.70895
729.5	0.70833
730	0.70735
730.5	0.70723
731	0.70723
731.5	0.70662
732	0.70674
732.5	0.70723
733	0.70735
733.5	0.70772
734	0.70723
734.5	0.70686
735	0.70699
735.5	0.70674
736	0.70772
736.5	0.70797
737	0.70821
737.5	0.70711
738	0.70674
738.5	0.70662
739	0.706
739.5	0.70502
740	0.70564
740.5	0.70453
741	0.70527
741.5	0.70527
742	0.70368
742.5	0.70245
743	0.70233
743.5	0.70196
744	0.70306
744.5	0.70233
745	0.70245
745.5	0.70135
746	0.70159
746.5	0.70049
747	0.69951
747.5	0.69926
748	0.69926
748.5	0.69914
749	0.70061
749.5	0.70012
750	0.7
750.5	0.69902
751	0.6989
751.5	0.69804
752	0.69706
752.5	0.69681
753	0.6962
753.5	0.69657
754	0.69767
754.5	0.69865
755	0.69914
755.5	0.69926
756	0.69951
756.5	0.70012
757	0.69975
757.5	0.69914
758	0.69828
758.5	0.69767
759	0.69865
759.5	0.69877
760	0.69865
760.5	0.69828
761	0.69914
761.5	0.69865
762	0.69816
762.5	0.69694
763	0.69608
763.5	0.69461
764	0.69596
764.5	0.6951
765	0.69534
765.5	0.69608
766	0.69718
766.5	0.69706
767	0.69779
767.5	0.69743
768	0.69706
768.5	0.69596
769	0.69547
769.5	0.69301
770	0.69203
770.5	0.69081
771	0.69032
771.5	0.68983
772	0.69032
772.5	0.69032
773	0.6902
773.5	0.69081
774	0.69093
774.5	0.68995
775	0.68946
775.5	0.68713
776	0.6864
776.5	0.68529
777	0.68542
777.5	0.68603
778	0.68554
778.5	0.68627
779	0.68725
779.5	0.68713
780	0.68762
780.5	0.68578
781	0.68603
781.5	0.68603
782	0.68517
782.5	0.68578
783	0.68554
783.5	0.68493
784	0.68652
784.5	0.68676
785	0.68725
785.5	0.68689
786	0.68775
786.5	0.68775
787	0.68689
787.5	0.68799
788	0.68787
788.5	0.68676
789	0.68652
789.5	0.68529
790	0.68407
790.5	0.68272
791	0.68223
791.5	0.68076
792	0.6788
792.5	0.67782
793	0.67819
793.5	0.67855
794	0.67904
794.5	0.6799
795	0.6815
795.5	0.68186
796	0.68272
796.5	0.68235
797	0.68125
797.5	0.68051
798	0.6815
798.5	0.68113
799	0.68064
799.5	0.68088
800	0.67904

## Sheet: Fig. 2b
Light Wavelenght	Light Intensity
480	2.11297	6.7	14.6	15.9	21.4	19.5	20.5
535	8.3682	9.8	31.7	38.5	56.2	53.7	50.8
570	3.76569	5	13.4	16.5	25	23.1	30.1

## Sheet: Fig. 2c
Light Intensity (%)
25	4.9	6.1	25
50	7.9	11.6	50
100	15.9	21.4	100
25	9.8	14.1	15.2
50	22	29.8	24.5
100	38.5	56.2	53.7
25	5.5	2.4
50	16.2	8.5
100	27.2	16.5

## Sheet: Fig. 2d
I	T
21.4	23.8
56.2	23.8
27.2	23.5
11.6	23.9
29.8	23.3
16.2	23.4
6.1	23.7
14.1	23.8
5.5	23.4
77.5	23.8
219.1	23.7
87.3	23.6
47	23.7
131	23.5
55.5	23.9
22	23.9
52.5	23.6
23.8	23.9
15.9	23.3
38.5	23.3
16.5	23.7
7.9	23.4
22	23.6
8.5	23.5
4.9	24
9.8	23.4
2.4	23.9
34.2	23.5
98.3	23.7
37.8	23.6
18.3	23.6
53.7	23.5
20.8	24
6.1	23.3
25	23.3
9.2	23.5
4.9	23.6
7.9	23.8
6.1	23.4
11.6	23.6
9.8	23.7
22	23.5
14.1	23.6
29.8	23.5
15.2	23.4
24.5	23.5
5.5	23.7
16.2	23.8
2.4	23.4
8.5	23.6

## Sheet: Fig. 2f
Time (min)
0	21.684	22.2991	21.3406
1	21.0031	22.2991	21.3406
3	21.0031	21.603	22.0355
5	21.684	22.2991	22.0355
7	21.0031	21.603	22.0355
9	21.684	22.2991	22.0355
11	21.0031	22.2991	21.3406
13	21.0031	22.2991	22.0355
15	21.684	22.2991	22.0355

## Sheet: Fig. 2g
Time (min)
0	7.36	7.37	7.42	7.42
1	7.38	7.41	7.38	7.42
3	7.36	7.38	7.42	7.42
5	7.39	7.39	7.42	7.41
7	7.42	7.42	7.38	7.38
9	7.37	7.42	7.39	7.37
11	7.43	7.4	7.43	7.38
13	7.43	7.38	7.43	7.37
15	7.38	7.41	7.41	7.38

[truncated: 31 more sheets: Fig. 2h, Fig. 4d, Fig. 4e, Fig. 4i, Fig. 4k, Fig. 4l, Fig. 5d, Fig. 5f, Fig. 6d, Fig. 6e, Fig. 6f, Fig. 6g, Fig. 6i, Fig. 6j, Fig. 6k, Fig. 6l, Fig. 7b, Fig. 7c, Fig. 7d, Fig. 7e …]
